# Supplementary material for: Methods of 10-Meter Walk Test and Repercussions for Reliability Obtained in Typically Developing Children
Source: Rehabil Res Pract. 2020 Aug 20;2020:4209812. doi: 10.1155/2020/4209812 (PMC7455832; doi:10.1155/2020/4209812)
Supplement: Supplementary materials — 10MWT datasets. [file 4209812.f1.xlsx]

## Sheet: Planilha1
Subject	repetition	sV (self-selected velocity)	fV (fast velocity)	moment (test =1 and retest=2)	Distance	age
1	1	1.03306	1.45138	1	10	6
1	2	1.11235	1.45138	1	10	6
1	3	1.10011	1.55763	1	10	6
1	1	1.25628	1.71821	2	10	6
1	2	1.30719	1.63399	2	10	6
1	3	1.29366	1.66945	2	10	6
1	1	1.08499	1.47059	1	6	6
1	2	1.22449	1.64384	1	6	6
1	3	1.23967	1.7341	1	6	6
1	1	1.53061	1.79641	2	6	6
1	2	1.69014	1.97368	2	6	6
1	3	1.41844	1.93548	2	6	6
2	1	1.34771	1.51745	1	10	6
2	2	1.10865	1.71527	1	10	6
2	3	1.04603	1.84502	1	10	6
2	1	1.10011	1.31752	2	10	6
2	2	1.23609	1.66113	2	10	6
2	3	1.17371	1.71821	2	10	6
2	1	1.59574	2.0202	1	6	6
2	2	1.18343	1.93548	1	6	6
2	3	1.25261	2.5	1	6	6
2	1	1.15163	1.48883	2	6	6
2	2	1.222	1.84049	2	6	6
2	3	1.24481	1.70455	2	6	6
3	1	1.22699	1.54083	1	10	6
3	2	1.23457	1.77936	1	10	6
3	3	1.30719	1.85185	1	10	6
3	1	1.41243	1.62602	2	10	6
3	2	1.25156	1.67785	2	10	6
3	3	1.21507	1.48148	2	10	6
3	1	1.2766	1.76471	1	6	6
3	2	1.35135	2.01342	1	6	6
3	3	1.42518	2.38095	1	6	6
3	1	1.70455	1.92308	2	6	6
3	2	1.35135	2.06186	2	6	6
3	3	1.2987	1.79641	2	6	6
4	1	0.686813	1.55763	1	10	6
4	2	0.849618	1.72712	1	10	6
4	3	0.802568	1.78571	1	10	6
4	1	0.949668	1.48588	2	10	6
4	2	1.001	1.64204	2	10	6
4	3	1.12867	1.65837	2	10	6
4	1	0.787402	1.82371	1	6	6
4	2	0.923077	1.88088	1	6	6
4	3	0.829876	1.9802	1	6	6
4	1	0.985222	1.67131	2	6	6
4	2	1.1257	1.84049	2	6	6
4	3	1.17188	1.88088	2	6	6
5	1	0.94518	1.39665	1	10	6
5	2	0.968054	1.59744	1	10	6
5	3	1.01523	1.69492	1	10	6
5	1	NA	NA	2	10	6
5	2	NA	NA	2	10	6
5	3	NA	NA	2	10	6
5	1	1.02389	1.42518	1	6	6
5	2	1.06572	1.64835	1	6	6
5	3	1.12782	1.94175	1	6	6
5	1	NA	NA	2	6	6
5	2	NA	NA	2	6	6
5	3	NA	NA	2	6	6
6	1	1.3245	1.62338	1	10	6
6	2	1.38313	1.62602	1	10	6
6	3	1.3986	1.62602	1	10	6
6	1	NA	NA	2	10	6
6	2	NA	NA	2	10	6
6	3	NA	NA	2	10	6
6	1	1.38889	1.72911	1	6	6
6	2	1.45278	1.90476	1	6	6
6	3	1.42857	1.68539	1	6	6
6	1	NA	NA	2	6	6
6	2	NA	NA	2	6	6
6	3	NA	NA	2	6	6
7	1	1.4245	2.09205	1	10	6
7	2	1.51515	2.17865	1	10	6
7	3	1.39082	2.00401	1	10	6
7	1	1.38504	2.00401	2	10	6
7	2	1.3587	2.04082	2	10	6
7	3	1.49477	1.94932	2	10	6
7	1	1.49254	3.27869	1	6	6
7	2	1.51515	2.32558	1	6	6
7	3	1.46699	2.16606	1	6	6
7	1	1.39535	2.30769	2	6	6
7	2	1.42518	2.24719	2	6	6
7	3	1.60858	2.1978	2	6	6
8	1	1.43678	1.95695	1	10	6
8	2	1.50376	1.91205	1	10	6
8	3	1.45773	1.86567	1	10	6
8	1	NA	NA	2	10	6
8	2	NA	NA	2	10	6
8	3	NA	NA	2	10	6
8	1	1.74419	2.02703	1	6	6
8	2	1.63934	2.18182	1	6	6
8	3	1.5	2.02703	1	6	6
8	1	NA	NA	2	6	6
8	2	NA	NA	2	6	6
8	3	NA	NA	2	6	6
9	1	0.825083	1.58228	1	10	6
9	2	0.823045	1.70068	1	10	6
9	3	0.923361	1.9802	1	10	6
9	1	NA	NA	2	10	6
9	2	NA	NA	2	10	6
9	3	NA	NA	2	10	6
9	1	0.860832	1.75953	1	6	6
9	2	0.877193	1.81269	1	6	6
9	3	0.952381	2.40964	1	6	6
9	1	NA	NA	2	6	6
9	2	NA	NA	2	6	6
9	3	NA	NA	2	6	6
10	1	1.10011	1.75439	1	10	6
10	2	1.14155	1.76678	1	10	6
10	3	1.10375	1.82482	1	10	6
10	1	0.8726	1.57978	2	10	6
10	2	0.923361	1.52672	2	10	6
10	3	1.04603	1.65837	2	10	6
10	1	1.11111	2.06186	1	6	6
10	2	1.24481	1.79104	1	6	6
10	3	1.14504	2.06897	1	6	6
10	1	0.934579	1.93548	2	6	6
10	2	1.01868	1.85759	2	6	6
10	3	1.26316	1.94805	2	6	6
11	1	1.53374	1.97628	1	10	6
11	2	1.69779	1.99203	1	10	6
11	3	1.4556	2.01613	1	10	6
11	1	1.43266	2.18341	2	10	6
11	2	1.43678	2.14133	2	10	6
11	3	1.36054	2.07039	2	10	6
11	1	1.65746	2.0202	1	6	6
11	2	1.8018	2.06186	1	6	6
11	3	1.44928	2.0979	1	6	6
11	1	1.67131	2.51046	2	6	6
11	2	1.51899	2.41935	2	6	6
11	3	1.31004	2.45902	2	6	6
12	1	0.727273	1.92678	1	10	6
12	2	1.01317	2.04918	1	10	6
12	3	0.904159	2.09205	1	10	6
12	1	1.26103	2.14592	2	10	6
12	2	1.37363	2.17391	2	10	6
12	3	1.13379	2.02429	2	10	6
12	1	0.802139	2.23881	1	6	6
12	2	1.03986	2.11268	1	6	6
12	3	0.934579	2.24719	1	6	6
12	1	1.3245	2.23048	2	6	6
12	2	1.3544	2.5	2	6	6
12	3	1.10294	2.00669	2	6	6
13	1	1.00806	2	1	10	6
13	2	0.825764	1.85529	1	10	6
13	3	1.0929	1.87617	1	10	6
13	1	1.15207	2.09205	2	10	6
13	2	1.20627	2.079	2	10	6
13	3	1	1.77305	2	10	6
13	1	1.01523	2.06897	1	6	6
13	2	0.883652	1.76991	1	6	6
13	3	1.09091	1.94175	1	6	6
13	1	1.16732	2.12766	2	6	6
13	2	1.2605	2.24719	2	6	6
13	3	1.0084	1.91693	2	6	6
14	1	1.21212	1.659	1	10	6
14	2	1.30719	1.757	1	10	6
14	3	1.17233	1.7301	1	10	6
14	1	1.22699	1.76056	2	10	6
14	2	1.18064	1.76678	2	10	6
14	3	1.1976	1.70068	2	10	6
14	1	1.21704	1.75439	1	6	6
14	2	1.37615	1.86335	1	6	6
14	3	1.19284	1.8018	1	6	6
14	1	1.30152	1.86335	2	6	6
14	2	1.20482	1.91693	2	6	6
14	3	1.24481	1.81269	2	6	6
15	1	1.10619	1.70068	1	10	6
15	2	0.893655	1.78571	1	10	6
15	3	0.906618	1.90476	1	10	6
15	1	1.0917	1.49701	2	10	6
15	2	0.96432	1.66667	2	10	6
15	3	1.0395	1.71821	2	10	6
15	1	1.2024	1.90476	1	6	6
15	2	0.946372	1.85185	1	6	6
15	3	0.918836	2	1	6	6
15	1	1.08303	1.66667	2	6	6
15	2	1.03806	1.74419	2	6	6
15	3	1.04712	1.71429	2	6	6
16	1	1.42248	1.94932	1	10	6
16	2	1.47059	1.82149	1	10	6
16	3	1.56495	1.8315	1	10	6
16	1	NA	NA	2	10	6
16	2	NA	NA	2	10	6
16	3	NA	NA	2	10	6
16	1	1.55844	2.20588	1	6	6
16	2	1.53846	1.96078	1	6	6
16	3	1.5544	1.81269	1	6	6
16	1	NA	NA	2	6	6
16	2	NA	NA	2	6	6
16	3	NA	NA	2	6	6
17	1	1.25	1.74825	1	10	6
17	2	1.30039	2.08768	1	10	6
17	3	1.45138	1.78891	1	10	6
17	1	1.02354	2.04499	2	10	6
17	2	1.11732	2.0202	2	10	6
17	3	1.10742	2.07039	2	10	6
17	1	1.21704	2.15827	1	6	6
17	2	1.33929	2.42915	1	6	6
17	3	1.54242	2.10526	1	6	6
17	1	1.11524	2.39044	2	6	6
17	2	1.17878	2.44898	2	6	6
17	3	1.17417	2.29885	2	6	6
18	1	1.37174	1.89394	1	10	6
18	2	1.22549	1.53846	1	10	6
18	3	1.20048	1.96078	1	10	6
18	1	1.25786	1.72712	2	10	6
18	2	1.19617	1.66945	2	10	6
18	3	1.11483	1.73913	2	10	6
18	1	1.35135	1.97368	1	6	6
18	2	1.35747	1.7192	1	6	6
18	3	1.2474	2.72727	1	6	6
18	1	1.42518	2.05479	2	6	6
18	2	1.29032	1.84615	2	6	6
18	3	1.28205	2.25564	2	6	6
19	1	1.10254	1.76991	1	10	6
19	2	1.04058	1.90114	1	10	6
19	3	1.1919	1.65289	1	10	6
19	1	0.883392	1.47059	2	10	6
19	2	0.977517	1.41844	2	10	6
19	3	0.906618	1.66113	2	10	6
19	1	1.1257	1.97368	1	6	6
19	2	1.07914	1.93548	1	6	6
19	3	1.16505	2.00669	1	6	6
19	1	0.918836	1.44928	2	6	6
19	2	1.07527	1.54242	2	6	6
19	3	0.914634	1.68539	2	6	6
20	1	1.06838	1.25628	1	10	6
20	2	0.701262	1.34771	1	10	6
20	3	0.976562	1.26263	1	10	6
20	1	NA	NA	2	10	6
20	2	NA	NA	2	10	6
20	3	NA	NA	2	10	6
20	1	1.25786	1.51899	1	6	6
20	2	0.763359	1.5544	1	6	6
20	3	1.0118	1.49254	1	6	6
20	1	NA	NA	2	6	6
20	2	NA	NA	2	6	6
20	3	NA	NA	2	6	6
21	1	1.31062	1.65837	1	10	6
21	2	1.30039	1.64204	1	10	6
21	3	1.31752	1.63399	1	10	6
21	1	NA	NA	2	10	6
21	2	NA	NA	2	10	6
21	3	NA	NA	2	10	6
21	1	1.56658	1.94175	1	6	6
21	2	1.49626	1.84615	1	6	6
21	3	1.45985	2.11268	1	6	6
21	1	NA	NA	2	6	6
21	2	NA	NA	2	6	6
21	3	NA	NA	2	6	6
22	1	1.1655	2.0284	1	10	6
22	2	1.21065	1.94932	1	10	6
22	3	1.31579	2.00401	1	10	6
22	1	NA	NA	2	10	6
22	2	NA	NA	2	10	6
22	3	NA	NA	2	10	6
22	1	1.24224	2.28137	1	6	6
22	2	1.24481	2.30769	1	6	6
22	3	1.41844	2.47934	1	6	6
22	1	NA	NA	2	6	6
22	2	NA	NA	2	6	6
22	3	NA	NA	2	6	6
23	1	1.16414	1.80832	1	10	6
23	2	1.26103	1.73913	1	10	6
23	3	1.29032	1.76991	1	10	6
23	1	NA	NA	2	10	6
23	2	NA	NA	2	10	6
23	3	NA	NA	2	10	6
23	1	1.222	1.875	1	6	6
23	2	1.373	1.86916	1	6	6
23	3	1.3544	1.7192	1	6	6
23	1	NA	NA	2	6	6
23	2	NA	NA	2	6	6
23	3	NA	NA	2	6	6
24	1	1.21655	2.0202	1	10	6
24	2	1.20627	1.86567	1	10	6
24	3	1.29366	2.32019	1	10	6
24	1	1.34048	1.78891	2	10	6
24	2	1.31579	1.91205	2	10	6
24	3	1.44928	1.76991	2	10	6
24	1	1.1976	2.25564	1	6	6
24	2	1.31291	2.17391	1	6	6
24	3	1.33929	2.41935	1	6	6
24	1	1.43541	1.86335	2	6	6
24	2	1.41176	2.5	2	6	6
24	3	1.71429	2.02703	2	6	6
25	1	1.0917	2.06186	1	10	6
25	2	1.13379	1.94932	1	10	6
25	3	1.14286	2.11416	1	10	6
25	1	0.988142	1.66945	2	10	6
25	2	1.21507	1.78571	2	10	6
25	3	1.10742	1.83486	2	10	6
25	1	1.08893	2.06186	1	6	6
25	2	1.13852	2.00669	1	6	6
25	3	1.1257	2.24719	1	6	6
25	1	1.16279	1.8018	2	6	6
25	2	1.24224	1.89274	2	6	6
25	3	1.1194	2.06897	2	6	6
26	1	1.26103	1.6129	1	10	6
26	2	1.23457	1.9084	1	10	6
26	3	1.24	1.79211	1	10	6
26	1	1.14025	1.81159	2	10	6
26	2	1.17371	1.9084	2	10	6
26	3	1.14811	1.87617	2	10	6
26	1	1.2024	1.69014	1	6	6
26	2	1.12994	1.88679	1	6	6
26	3	1.14943	1.91693	1	6	6
26	1	1.20968	2.06186	2	6	6
26	2	1.19284	1.99336	2	6	6
26	3	1.21457	2.12766	2	6	6
27	1	1.31926	1.92308	1	10	6
27	2	1.3459	1.9084	1	10	6
27	3	1.321	1.95312	1	10	6
27	1	1.08696	1.93424	2	10	6
27	2	1.18203	1.8622	2	10	6
27	3	1.25628	2.08333	2	10	6
27	1	1.31579	1.90476	1	6	6
27	2	1.31291	1.82927	1	6	6
27	3	1.2848	2.0339	1	6	6
27	1	1.19284	2.06897	2	6	6
27	2	1.2474	2.15827	2	6	6
27	3	1.31868	2.24719	2	6	6
28	1	1.51976	1.89753	1	10	6
28	2	1.55763	1.88679	1	10	6
28	3	1.61031	1.88679	1	10	6
28	1	1.6129	1.85185	2	10	6
28	2	1.43062	1.9084	2	10	6
28	3	1.3587	2.00401	2	10	6
28	1	1.3986	1.97368	1	6	6
28	2	1.61725	2.04082	1	6	6
28	3	1.37931	2.00669	1	6	6
28	1	1.79641	2.13523	2	6	6
28	2	1.48883	2.15054	2	6	6
28	3	1.43885	2.40964	2	6	6
29	1	1.06724	1.66667	1	10	6
29	2	1.02987	1.75131	1	10	6
29	3	1.09649	1.71821	1	10	6
29	1	0.94697	1.36799	2	10	6
29	2	0.881057	1.44928	2	10	6
29	3	0.865052	1.29534	2	10	6
29	1	1.2024	1.80723	1	6	6
29	2	1.10701	1.80723	1	6	6
29	3	1.13208	1.78571	1	6	6
29	1	0.833333	1.15163	2	6	6
29	2	0.774194	1.33038	2	6	6
29	3	0.738007	1.26582	2	6	6
30	1	1.24069	2.24719	1	10	6
30	2	1.25471	2.27273	1	10	6
30	3	1.34409	2.40385	1	10	6
30	1	1.24688	2.24215	2	10	6
30	2	1.25786	2.2779	2	10	6
30	3	1.34953	2.28311	2	10	6
30	1	1.222	2.27273	1	6	6
30	2	1.25	2.48963	1	6	6
30	3	1.2685	2.41935	1	6	6
30	1	1.21457	2.09059	2	6	6
30	2	1.24481	2.46914	2	6	6
30	3	1.26316	2.51046	2	6	6
31	1	1.19332	1.72712	1	10	8
31	2	1.36054	1.78571	1	10	8
31	3	1.39665	1.71527	1	10	8
31	1	1.42653	1.96078	2	10	8
31	2	1.40845	1.75439	2	10	8
31	3	1.36426	1.82149	2	10	8
31	1	1.30152	1.91693	1	6	8
31	2	1.45985	2.18978	1	6	8
31	3	1.6	2.02703	1	6	8
31	1	1.53453	2.06897	2	6	8
31	2	1.48883	1.88679	2	6	8
31	3	1.44928	1.92308	2	6	8
32	1	1.24533	1.92678	1	10	8
32	2	1.24533	2	1	10	8
32	3	1.36054	1.94932	1	10	8
32	1	NA	NA	2	10	8
32	2	NA	NA	2	10	8
32	3	NA	NA	2	10	8
32	1	1.44928	2.15827	1	6	8
32	2	1.40515	2.17391	1	6	8
32	3	1.5	2.22222	1	6	8
32	1	NA	NA	2	6	8
32	2	NA	NA	2	6	8
32	3	NA	NA	2	6	8
33	1	1.34048	1.77936	1	10	8
33	2	1.22549	1.90114	1	10	8
33	3	1.28866	1.74825	1	10	8
33	1	NA	NA	2	10	8
33	2	NA	NA	2	10	8
33	3	NA	NA	2	10	8
33	1	1.49254	1.99336	1	6	8
33	2	1.35135	2.24719	1	6	8
33	3	1.27389	2	1	6	8
33	1	NA	NA	2	6	8
33	2	NA	NA	2	6	8
33	3	NA	NA	2	6	8
34	1	1.38313	1.57978	1	10	8
34	2	1.25	1.28535	1	10	8
34	3	1.02145	1.21951	1	10	8
34	1	1.05042	1.65837	2	10	8
34	2	1.09649	1.6	2	10	8
34	3	1.11359	1.84502	2	10	8
34	1	1.33333	1.875	1	6	8
34	2	1.31291	1.66667	1	6	8
34	3	1.2474	1.5748	1	6	8
34	1	1.11524	1.78042	2	6	8
34	2	1.22951	1.79641	2	6	8
34	3	1.24481	2.06897	2	6	8
35	1	1.22699	2.08333	1	10	8
35	2	1.32275	2.21239	1	10	8
35	3	1.45138	1.97628	1	10	8
35	1	NA	NA	2	10	8
35	2	NA	NA	2	10	8
35	3	NA	NA	2	10	8
35	1	1.27119	2.37154	1	6	8
35	2	1.35747	2.33463	1	6	8
35	3	1.5	2.55319	1	6	8
35	1	NA	NA	2	6	8
35	2	NA	NA	2	6	8
35	3	NA	NA	2	6	8
36	1	1.31062	1.79533	1	10	8
36	2	1.60514	1.86567	1	10	8
36	3	1.53374	2.01613	1	10	8
36	1	1.5748	1.97628	2	10	8
36	2	1.52439	1.92678	2	10	8
36	3	1.62338	2.04499	2	10	8
36	1	1.54242	2.4	1	6	8
36	2	1.78042	2.06897	1	6	8
36	3	1.65289	2.23881	1	6	8
36	1	1.50754	2.17391	2	6	8
36	2	1.74927	2.07612	2	6	8
36	3	1.39535	2.23048	2	6	8
37	1	1.31579	1.73611	1	10	8
37	2	1.20192	1.9802	1	10	8
37	3	1.12994	1.91939	1	10	8
37	1	NA	NA	2	10	8
37	2	NA	NA	2	10	8
37	3	NA	NA	2	10	8
37	1	1.43885	2.64317	1	6	8
37	2	1.31579	2.29885	1	6	8
37	3	1.25523	2.23881	1	6	8
37	1	NA	NA	2	6	8
37	2	NA	NA	2	6	8
37	3	NA	NA	2	6	8
38	1	1.32802	2.10084	1	10	8
38	2	1.443	1.84502	1	10	8
38	3	1.24688	2.28311	1	10	8
38	1	1.24844	1.90476	2	10	8
38	2	1.47929	1.97239	2	10	8
38	3	1.37363	2.10526	2	10	8
38	1	1.3363	2.18182	1	6	8
38	2	1.36986	1.86916	1	6	8
38	3	1.3245	2.48963	1	6	8
38	1	1.34228	2.23881	2	6	8
38	2	1.4742	1.85185	2	6	8
38	3	1.43198	2.23881	2	6	8
39	1	1.62338	2.50627	1	10	8
39	2	1.53139	2.19298	1	10	8
39	3	1.5674	2.38663	1	10	8
39	1	1.54799	2.07039	2	10	8
39	2	1.40252	2.19298	2	10	8
39	3	1.36426	2.38095	2	10	8
39	1	1.69492	2.75229	1	6	8
39	2	1.68539	3.22581	1	6	8
39	3	1.67598	3.09278	1	6	8
39	1	1.66667	2.32558	2	6	8
39	2	1.60858	2.42915	2	6	8
39	3	1.50376	2.63158	2	6	8
40	1	1.46413	2.14592	1	10	8
40	2	1.61551	1.94932	1	10	8
40	3	1.45985	1.98807	1	10	8
40	1	NA	NA	2	10	8
40	2	NA	NA	2	10	8
40	3	NA	NA	2	10	8
40	1	1.53846	2.29008	1	6	8
40	2	1.62602	1.98675	1	6	8
40	3	1.54242	2.13523	1	6	8
40	1	NA	NA	2	6	8
40	2	NA	NA	2	6	8
40	3	NA	NA	2	6	8
41	1	1.28535	2.30415	1	10	8
41	2	1.23457	2.33645	1	10	8
41	3	1.3624	2.40385	1	10	8
41	1	1.20337	2.36967	2	10	8
41	2	1.18064	2.5	2	10	8
41	3	1.14679	2.58398	2	10	8
41	1	1.31291	2.48963	1	6	8
41	2	1.37931	2.37154	1	6	8
41	3	1.48515	2.91262	1	6	8
41	1	1.2987	2.7027	2	6	8
41	2	1.21212	2.4	2	6	8
41	3	1.2605	3.04569	2	6	8
42	1	1.22549	1.74825	1	10	8
42	2	1.17647	1.81818	1	10	8
42	3	1.25	1.88324	1	10	8
42	1	1.63399	2.24719	2	10	8
42	2	1.51057	2.18341	2	10	8
42	3	1.51745	2.15054	2	10	8
42	1	1.23967	1.91693	1	6	8
42	2	1.26316	1.94175	1	6	8
42	3	1.28755	1.99336	1	6	8
42	1	1.65289	2.45902	2	6	8
42	2	1.60858	2.55319	2	6	8
42	3	1.49626	2.45902	2	6	8
43	1	1.0395	2.06186	1	10	8
43	2	1.01215	1.95312	1	10	8
43	3	1.0101	1.93798	1	10	8
43	1	1.03199	1.98807	2	10	8
43	2	1.0395	1.98807	2	10	8
43	3	1.04603	2.079	2	10	8
43	1	1.11732	2.10526	1	6	8
43	2	0.991736	2.00669	1	6	8
43	3	1.06007	2.0339	1	6	8
43	1	1.04895	2.04082	2	6	8
43	2	1.06383	2.08333	2	6	8
43	3	1.10092	2.20588	2	6	8
44	1	1.24069	2.27273	1	10	8
44	2	1.18064	1.97628	1	10	8
44	3	1.15207	2.11864	1	10	8
44	1	1.3986	2.05339	2	10	8
44	2	1.18064	2.14592	2	10	8
44	3	1.10011	2.079	2	10	8
44	1	1.29032	2.14286	1	6	8
44	2	1.23967	2.0339	1	6	8
44	3	1.17647	2.1978	1	6	8
44	1	1.51515	2.32558	2	6	8
44	2	1.25	2.27273	2	6	8
44	3	1.18343	2.41935	2	6	8
45	1	1.23609	1.88324	1	10	8
45	2	1.30208	1.94175	1	10	8
45	3	1.25471	1.95312	1	10	8
45	1	1.16414	1.97628	2	10	8
45	2	1.11111	1.93798	2	10	8
45	3	1.18064	2.06612	2	10	8
45	1	1.2474	2.06186	1	6	8
45	2	1.27389	2.10526	1	6	8
45	3	1.3363	2.13523	1	6	8
45	1	1.21704	2.10526	2	6	8
45	2	1.17188	2.13523	2	6	8
45	3	1.2	2.39044	2	6	8
46	1	1.25628	2.32558	1	10	8
46	2	1.16822	2.331	1	10	8
46	3	1.27226	2.11864	1	10	8
46	1	1.16009	1.72414	2	10	8
46	2	1.20482	2.11864	2	10	8
46	3	1.24069	2.04082	2	10	8
46	1	1.2987	2.71493	1	6	8
46	2	1.2	2.5974	1	6	8
46	3	1.30435	2.25564	1	6	8
46	1	1.13852	1.60858	2	6	8
46	2	1.17647	2.23048	2	6	8
46	3	1.45278	2.5974	2	6	8
47	1	1.59744	2.15983	1	10	8
47	2	1.4881	2.17865	1	10	8
47	3	1.51515	2.55102	1	10	8
47	1	NA	NA	2	10	8
47	2	NA	NA	2	10	8
47	3	NA	NA	2	10	8
47	1	1.55844	2.43902	1	6	8
47	2	1.5873	2.35294	1	6	8
47	3	1.5625	2.71493	1	6	8
47	1	NA	NA	2	6	8
47	2	NA	NA	2	6	8
47	3	NA	NA	2	6	8
48	1	1.07875	1.89036	1	10	8
48	2	1.0352	1.57978	1	10	8
48	3	1.12108	2.00401	1	10	8
48	1	NA	NA	2	10	8
48	2	NA	NA	2	10	8
48	3	NA	NA	2	10	8
48	1	1.10497	1.96721	1	6	8
48	2	1.06762	1.73913	1	6	8
48	3	1.14504	1.92926	1	6	8
48	1	NA	NA	2	6	8
48	2	NA	NA	2	6	8
48	3	NA	NA	2	6	8
49	1	1.17925	1.72712	1	10	8
49	2	1.18203	1.71527	1	10	8
49	3	1.22699	2	1	10	8
49	1	1.287	2.27273	2	10	8
49	2	1.27226	2.28833	2	10	8
49	3	1.30719	2.34742	2	10	8
49	1	1.34228	1.88679	1	6	8
49	2	1.2959	1.82371	1	6	8
49	3	1.373	2.13523	1	6	8
49	1	1.40187	2.41935	2	6	8
49	2	1.27932	2.40964	2	6	8
49	3	1.26582	2.66667	2	6	8
50	1	1.0917	1.36986	1	10	8
50	2	1.19617	1.72712	1	10	8
50	3	1.23001	1.63934	1	10	8
50	1	1.31579	1.93798	2	10	8
50	2	1.34048	1.91205	2	10	8
50	3	1.3986	1.94175	2	10	8
50	1	1.19522	1.68539	1	6	8
50	2	1.34228	2.3166	1	6	8
50	3	1.32743	2.04778	1	6	8
50	1	1.3544	2.18978	2	6	8
50	2	1.39211	2.1978	2	6	8
50	3	1.55039	2.18182	2	6	8
51	1	1.04384	1.9685	1	10	8
51	2	1.0929	2.12766	1	10	8
51	3	1.10132	2.00803	1	10	8
51	1	NA	NA	2	10	8
51	2	NA	NA	2	10	8
51	3	NA	NA	2	10	8
51	1	1.19522	2.47934	1	6	8
51	2	1.2	2.29885	1	6	8
51	3	1.23457	2.54237	1	6	8
51	1	NA	NA	2	6	8
51	2	NA	NA	2	6	8
51	3	NA	NA	2	6	8
52	1	1.4881	2.04918	1	10	8
52	2	1.4771	2.0284	1	10	8
52	3	1.4771	1.87266	1	10	8
52	1	1.31752	1.69779	2	10	8
52	2	1.45985	2.05761	2	10	8
52	3	1.6	1.96464	2	10	8
52	1	1.66667	2.1978	1	6	8
52	2	1.65289	2.34375	1	6	8
52	3	1.62162	2.34375	1	6	8
52	1	1.42518	2.0339	2	6	8
52	2	1.52672	2.15827	2	6	8
52	3	1.78042	2.28137	2	6	8
53	1	0.929368	1.61812	1	10	8
53	2	0.805153	1.68919	1	10	8
53	3	0.8726	1.75131	1	10	8
53	1	NA	NA	2	10	8
53	2	NA	NA	2	10	8
53	3	NA	NA	2	10	8
53	1	0.944882	1.79641	1	6	8
53	2	0.824176	1.82371	1	6	8
53	3	0.924499	2.26415	1	6	8
53	1	NA	NA	2	6	8
53	2	NA	NA	2	6	8
53	3	NA	NA	2	6	8
54	1	0.938967	1.85185	1	10	8
54	2	1.00503	1.55521	1	10	8
54	3	0.899281	1.69492	1	10	8
54	1	NA	NA	2	10	8
54	2	NA	NA	2	10	8
54	3	NA	NA	2	10	8
54	1	0.996678	1.89873	1	6	8
54	2	1.00334	1.78571	1	6	8
54	3	0.865801	1.81818	1	6	8
54	1	NA	NA	2	6	8
54	2	NA	NA	2	6	8
54	3	NA	NA	2	6	8
55	1	1.21212	1.86916	1	10	8
55	2	1.33333	1.81818	1	10	8
55	3	1.30719	2.0284	1	10	8
55	1	1.34771	1.70068	2	10	8
55	2	1.35135	2.04499	2	10	8
55	3	1.25628	1.87617	2	10	8
55	1	1.28205	2.04082	1	6	8
55	2	1.47783	2.13523	1	6	8
55	3	1.45631	2.32558	1	6	8
55	1	1.5873	1.80723	2	6	8
55	2	1.373	2.28137	2	6	8
55	3	1.2931	1.96078	2	6	8
56	1	1.37931	1.76056	1	10	8
56	2	1.36612	1.98413	1	10	8
56	3	1.40252	1.93798	1	10	8
56	1	1.18064	1.66667	2	10	8
56	2	1.11483	1.68634	2	10	8
56	3	1.23609	1.65837	2	10	8
56	1	1.39535	1.94805	1	6	8
56	2	1.5	2.08333	1	6	8
56	3	1.55844	2.10526	1	6	8
56	1	1.2024	1.83486	2	6	8
56	2	1.25	1.79641	2	6	8
56	3	1.31004	1.94175	2	6	8
57	1	1.04603	1.89394	1	10	8
57	2	0.997009	2.17865	1	10	8
57	3	1.02249	2.42131	1	10	8
57	1	1.04822	2.00401	2	10	8
57	2	1.01523	2.0284	2	10	8
57	3	1.01317	1.99601	2	10	8
57	1	1.10092	2.09059	1	6	8
57	2	1.07335	2.51046	1	6	8
57	3	1.02215	2.58621	1	6	8
57	1	1.10294	2.13523	2	6	8
57	2	1.07914	2.42915	2	6	8
57	3	1.11111	2.6087	2	6	8
58	1	1.20337	2.5974	1	10	8
58	2	1.26422	2.32019	1	10	8
58	3	1.3624	2.42131	1	10	8
58	1	1.21507	2.57732	2	10	8
58	2	1.27551	2.31481	2	10	8
58	3	1.33333	2.38095	2	10	8
58	1	1.21457	2.66667	1	6	8
58	2	1.23967	2.6087	1	6	8
58	3	1.38889	2.69058	1	6	8
58	1	1.20724	2.64317	2	6	8
58	2	1.22699	2.4	2	6	8
58	3	1.34831	2.5641	2	6	8
59	1	1.12613	2.18818	1	10	8
59	2	1.14679	2.20751	1	10	8
59	3	1.16686	2.48139	1	10	8
59	1	1.09529	2.10526	2	10	8
59	2	1	2.22222	2	10	8
59	3	1.05597	2.36967	2	10	8
59	1	1.14943	2.37154	1	6	8
59	2	1.12994	2.5	1	6	8
59	3	1.1811	2.5	1	6	8
59	1	1.19284	2.39044	2	6	8
59	2	0.998336	2.4	2	6	8
59	3	1.06383	2.77778	2	6	8
60	1	1.10742	2.09205	1	10	8
60	2	1.09529	2.03666	1	10	8
60	3	1.16822	2.23714	1	10	8
60	1	1.02249	1.82815	2	10	8
60	2	1.01317	1.78891	2	10	8
60	3	0.996016	1.66667	2	10	8
60	1	1.2024	2.37154	1	6	8
60	2	1.10906	2.5974	1	6	8
60	3	1.22699	2.40964	1	6	8
60	1	0.896861	1.62162	2	6	8
60	2	0.881057	1.69972	2	6	8
60	3	0.890208	1.50754	2	6	8
61	1	1.21065	1.86567	1	10	10
61	2	1.47929	1.98807	1	10	10
61	3	1.30548	2.1322	1	10	10
61	1	1.08342	1.6129	2	10	10
61	2	1.16009	1.65017	2	10	10
61	3	1.221	1.73913	2	10	10
61	1	1.2474	2.15054	1	6	10
61	2	1.64835	2.51046	1	6	10
61	3	1.77515	2.45902	1	6	10
61	1	1.10497	1.7094	2	6	10
61	2	1.21951	1.74927	2	6	10
61	3	1.22951	2.0339	2	6	10
62	1	1.10865	1.49477	1	10	10
62	2	1.10375	1.47275	1	10	10
62	3	1.0917	1.62338	1	10	10
62	1	NA	NA	2	10	10
62	2	NA	NA	2	10	10
62	3	NA	NA	2	10	10
62	1	1.18577	1.5544	1	6	10
62	2	1.23203	1.53846	1	6	10
62	3	1.11732	1.66667	1	6	10
62	1	NA	NA	2	6	10
62	2	NA	NA	2	6	10
62	3	NA	NA	2	6	10				2.0202	3.84615
63	1	1.25	1.70648	1	10	10				0.930233	1.47275
63	2	1.23001	1.85529	1	10	10
63	3	1.4556	2.08768	1	10	10
63	1	NA	NA	2	10	10
63	2	NA	NA	2	10	10
63	3	NA	NA	2	10	10
63	1	1.31868	1.86916	1	6	10
63	2	1.35135	2.12014	1	6	10
63	3	1.29032	2.30769	1	6	10
63	1	NA	NA	2	6	10
63	2	NA	NA	2	6	10
63	3	NA	NA	2	6	10
64	1	1.63132	1.93798	1	10	10
64	2	1.37174	1.88679	1	10	10
64	3	1.5949	1.99203	1	10	10
64	1	NA	NA	2	10	10
64	2	NA	NA	2	10	10
64	3	NA	NA	2	10	10
64	1	1.91083	2.15827	1	6	10
64	2	1.6	2.00669	1	6	10
64	3	1.66205	2.22222	1	6	10
64	1	NA	NA	2	6	10
64	2	NA	NA	2	6	10
64	3	NA	NA	2	6	10
65	1	1.21951	1.49477	1	10	10
65	2	1.2285	1.65837	1	10	10
65	3	1.24844	1.65289	1	10	10
65	1	NA	NA	2	10	10
65	2	NA	NA	2	10	10
65	3	NA	NA	2	10	10
65	1	1.33038	1.63488	1	6	10
65	2	1.48148	1.9802	1	6	10
65	3	1.3245	1.8018	1	6	10
65	1	NA	NA	2	6	10
65	2	NA	NA	2	6	10
65	3	NA	NA	2	6	10
66	1	1.54799	2.11416	1	10	10
66	2	1.40449	1.91205	1	10	10
66	3	1.35501	2	1	10	10
66	1	NA	NA	2	10	10
66	2	NA	NA	2	10	10
66	3	NA	NA	2	10	10
66	1	1.90476	2.41935	1	6	10
66	2	1.51134	2.27273	1	6	10
66	3	1.4742	2.14286	1	6	10
66	1	NA	NA	2	6	10
66	2	NA	NA	2	6	10
66	3	NA	NA	2	6	10
67	1	1.11235	1.85874	1	10	10
67	2	1.08696	1.78891	1	10	10
67	3	1.11235	1.79533	1	10	10
67	1	1.20482	1.94175	2	10	10
67	2	1.11359	1.79533	2	10	10
67	3	1.04603	1.84162	2	10	10
67	1	1.13422	2.5	1	6	10
67	2	1.16054	2.05479	1	6	10
67	3	1.16054	2.09059	1	6	10
67	1	1.32159	2.51046	2	6	10
67	2	1.27389	2.01342	2	6	10
67	3	1.22951	2.23048	2	6	10
68	1	1.23153	2.1645	1	10	10
68	2	1.23153	2.36407	1	10	10
68	3	1.24069	2.28311	1	10	10
68	1	1.29534	2.40964	2	10	10
68	2	1.31579	2.27273	2	10	10
68	3	1.27877	2.2779	2	10	10
68	1	1.33929	2.58621	1	6	10
68	2	1.36986	2.69058	1	6	10
68	3	1.36054	2.63158	1	6	10
68	1	1.38889	2.8169	2	6	10
68	2	1.47783	2.67857	2	6	10
68	3	1.40515	2.48963	2	6	10
69	1	1.79856	2.31481	1	10	10
69	2	1.36426	2.21729	1	10	10
69	3	1.3986	2.36407	1	10	10
69	1	1.38313	2.22717	2	10	10
69	2	1.52439	2.52525	2	10	10
69	3	1.3587	2.43309	2	10	10
69	1	1.98675	2.58621	1	6	10
69	2	1.53846	2.91262	1	6	10
69	3	1.45985	2.63158	1	6	10
69	1	1.37615	2.27273	2	6	10
69	2	1.55039	2.8169	2	6	10
69	3	1.32743	2.6087	2	6	10
70	1	1.31579	1.93798	1	10	10
70	2	1.20048	2.15054	1	10	10
70	3	1.21065	2.29885	1	10	10
70	1	1.53139	2.36407	2	10	10
70	2	1.57233	2.26757	2	10	10
70	3	1.50376	2.2779	2	10	10
70	1	1.3363	1.9802	1	6	10
70	2	1.31291	2.26415	1	6	10
70	3	1.1811	2.3166	1	6	10
70	1	1.55039	2.6087	2	6	10
70	2	1.63043	2.16606	2	6	10
70	3	1.50754	2.28137	2	6	10
71	1	1.14679	2.079	1	10	10
71	2	1.10742	2.02429	1	10	10
71	3	1.04493	2.06612	1	10	10
71	1	1.46843	2.07469	2	10	10
71	2	1.35685	1.92678	2	10	10
71	3	1.39082	2.04918	2	10	10
71	1	1.14943	2.12014	1	6	10
71	2	1.08893	2.0339	1	6	10
71	3	1.07143	2.12766	1	6	10
71	1	1.49626	2.46914	2	6	10
71	2	1.43541	2.24719	2	6	10
71	3	1.46699	2.29008	2	6	10
72	1	1.16822	2.079	1	10	10
72	2	1.28535	2.10526	1	10	10
72	3	1.25	2.19298	1	10	10
72	1	1.44718	2.23714	2	10	10
72	2	1.63399	2.20751	2	10	10
72	3	1.62075	2.1645	2	10	10
72	1	1.27389	2.29008	1	6	10
72	2	1.30719	2.4	1	6	10
72	3	1.32743	2.29008	1	6	10
72	1	1.72911	2.46914	2	6	10
72	2	1.71429	2.41935	2	6	10
72	3	1.86916	2.41935	2	6	10
73	1	1.0582	2.20751	1	10	10
73	2	1.02564	2.24215	1	10	10
73	3	1.05932	2.28833	1	10	10
73	1	1.29032	1.96464	2	10	10
73	2	1.23916	2.05339	2	10	10
73	3	1.23001	2.20264	2	10	10
73	1	1.10092	2.3166	1	6	10
73	2	1.06952	2.48963	1	6	10
73	3	1.07335	2.29008	1	6	10
73	1	1.2605	2.23881	2	6	10
73	2	1.2605	2.35294	2	6	10
73	3	1.22449	2.23881	2	6	10
74	1	1.27551	1.92678	1	10	10
74	2	1.0989	1.98807	1	10	10
74	3	1.11857	2.03666	1	10	10
74	1	1.5015	2.19298	2	10	10
74	2	1.18064	2.17865	2	10	10
74	3	1.33869	2.14592	2	10	10
74	1	1.33929	2.00669	1	6	10
74	2	1.06952	2.06897	1	6	10
74	3	1.17188	2.27273	1	6	10
74	1	1.53846	2.17391	2	6	10
74	2	1.16054	2.33463	2	6	10
74	3	1.39211	2.25564	2	6	10
75	1	1.0929	2.5	1	10	10
75	2	1.15473	2.5641	1	10	10
75	3	1.27389	2.76243	1	10	10
75	1	1.15473	2.5	2	10	10
75	2	1.11111	2.55754	2	10	10
75	3	1.16414	2.6455	2	10	10
75	1	1.08303	2.63158	1	6	10
75	2	1.16054	2.8436	1	6	10
75	3	1.24224	2.8436	1	6	10
75	1	1.13852	2.66667	2	6	10
75	2	1.14068	2.65487	2	6	10
75	3	1.17188	2.77778	2	6	10
76	1	1.04822	1.57233	1	10	10
76	2	1.0846	1.62338	1	10	10
76	3	1.12486	1.52672	1	10	10
76	1	1.55763	1.96464	2	10	10
76	2	1.4881	2.15054	2	10	10
76	3	1.42248	2.19298	2	10	10
76	1	1.14068	1.71429	1	6	10
76	2	1.19284	1.84049	1	6	10
76	3	1.22951	1.7341	1	6	10
76	1	1.66667	2.18978	2	6	10
76	2	1.50376	2.44898	2	6	10
76	3	1.5544	2.41935	2	6	10
77	1	1.29032	2.55102	1	10	10
77	2	1.27389	2.40385	1	10	10
77	3	1.29366	2.30947	1	10	10
77	1	NA	NA	2	10	10
77	2	NA	NA	2	10	10
77	3	NA	NA	2	10	10
77	1	1.34529	3.125	1	6	10
77	2	1.33038	3.24324	1	6	10
77	3	1.30719	2.83019	1	6	10
77	1	NA	NA	2	6	10
77	2	NA	NA	2	6	10
77	3	NA	NA	2	6	10
78	1	1.27877	1.98807	1	10	10
78	2	1.13636	2.1322	1	10	10
78	3	1.20627	2.36967	1	10	10
78	1	NA	NA	2	10	10
78	2	NA	NA	2	10	10
78	3	NA	NA	2	10	10
78	1	1.40515	2.15054	1	6	10
78	2	1.28205	2.28137	1	6	10
78	3	1.29032	2.77778	1	6	10
78	1	NA	NA	2	6	10
78	2	NA	NA	2	6	10
78	3	NA	NA	2	6	10
79	1	1.23457	1.97239	1	10	10
79	2	1.34048	2.00401	1	10	10
79	3	1.19474	2.03252	1	10	10
79	1	NA	NA	2	10	10
79	2	NA	NA	2	10	10
79	3	NA	NA	2	10	10
79	1	1.31004	2.52101	1	6	10
79	2	1.54639	2.20588	1	6	10
79	3	1.3245	2.3622	1	6	10
79	1	NA	NA	2	6	10
79	2	NA	NA	2	6	10
79	3	NA	NA	2	6	10
80	1	1.69492	1.76991	1	10	10
80	2	1.36054	2.06186	1	10	10
80	3	1.3459	2.07469	1	10	10
80	1	NA	NA	2	10	10
80	2	NA	NA	2	10	10
80	3	NA	NA	2	10	10
80	1	1.69014	1.85759	1	6	10
80	2	1.47059	2.42915	1	6	10
80	3	1.5	1.74419	1	6	10
80	1	NA	NA	2	6	10
80	2	NA	NA	2	6	10
80	3	NA	NA	2	6	10
81	1	1.14943	1.86916	1	10	10
81	2	1.1919	1.90114	1	10	10
81	3	1.27389	1.8018	1	10	10
81	1	NA	NA	2	10	10
81	2	NA	NA	2	10	10
81	3	NA	NA	2	10	10
81	1	1.2	2	1	6	10
81	2	1.36674	2.10526	1	6	10
81	3	1.30152	1.81269	1	6	10
81	1	NA	NA	2	6	10
81	2	NA	NA	2	6	10
81	3	NA	NA	2	6	10
82	1	1.15741	1.96078	1	10	10
82	2	1.43885	2.14592	1	10	10
82	3	1.56495	2.0202	1	10	10
82	1	1.45138	2.0202	2	10	10
82	2	1.28866	2.11416	2	10	10
82	3	1.31062	2.65252	2	10	10
82	1	1.32159	2.24719	1	6	10
82	2	1.56658	2.21402	1	6	10
82	3	1.38889	2.55319	1	6	10
82	1	1.48148	2.18978	2	6	10
82	2	1.37615	2.34375	2	6	10
82	3	1.42857	2.87081	2	6	10
83	1	1.25471	2.22222	1	10	10
83	2	1.30039	2.34742	1	10	10
83	3	1.49477	2.01207	1	10	10
83	1	1.49477	2.89017	2	10	10
83	2	1.74825	2.91545	2	10	10
83	3	1.46628	3.07692	2	10	10
83	1	1.2959	2.53165	1	6	10
83	2	1.38568	2.5641	1	6	10
83	3	1.60858	2.57511	1	6	10
83	1	1.63934	2.88462	2	6	10
83	2	1.94175	2.76498	2	6	10
83	3	1.48883	2.83019	2	6	10
84	1	1.53139	2.04082	1	10	10
84	2	1.65289	2.21729	1	10	10
84	3	1.51515	2.38095	1	10	10
84	1	1.54321	2.29885	2	10	10
84	2	1.48148	2.63852	2	10	10
84	3	1.48148	2.22222	2	10	10
84	1	1.57895	2.37154	1	6	10
84	2	1.64835	2.6087	1	6	10
84	3	1.63043	2.65487	1	6	10
84	1	1.66205	2.75229	2	6	10
84	2	1.55039	3.5503	2	6	10
84	3	1.51515	2.4	2	6	10
85	1	1.49701	2.12766	1	10	10
85	2	1.54083	2.05761	1	10	10
85	3	1.55039	2.14592	1	10	10
85	1	1.49701	2.46914	2	10	10
85	2	1.54083	2.31481	2	10	10
85	3	1.55039	2.34742	2	10	10
85	1	1.72911	2.5974	1	6	10
85	2	1.73913	2.5	1	6	10
85	3	1.43885	2.58621	1	6	10
85	1	1.65289	2.75229	2	6	10
85	2	1.67598	3.84615	2	6	10
85	3	2.0202	2.5974	2	6	10
86	1	1.32275	1.8622	1	10	10
86	2	1.31062	2.18818	1	10	10
86	3	1.23457	2.06186	1	10	10
86	1	1.67504	2.27273	2	10	10
86	2	1.56006	2.01207	2	10	10
86	3	1.5748	2.19298	2	10	10
86	1	1.3986	2.04082	1	6	10
86	2	1.31004	2.21402	1	6	10
86	3	1.29032	2.17391	1	6	10
86	1	1.7341	2.29008	2	6	10
86	2	1.64384	2.1978	2	6	10
86	3	1.60428	2.5641	2	6	10
87	1	1.04932	1.84843	1	10	10
87	2	0.984252	1.87266	1	10	10
87	3	0.930233	2.17865	1	10	10
87	1	1.07759	2.09205	2	10	10
87	2	1.01937	2.31481	2	10	10
87	3	1.02249	2.24215	2	10	10
87	1	1.07527	2.07612	1	6	10
87	2	1.04895	1.93548	1	6	10
87	3	0.988468	2.38095	1	6	10
87	1	1.07527	2.23881	2	6	10
87	2	1.09689	2.44898	2	6	10
87	3	1.04348	2.13523	2	6	10
88	1	1.12613	2.38663	1	10	10
88	2	1.08108	2.06612	1	10	10
88	3	1.13379	2.079	1	10	10
88	1	1.1976	2.6455	2	10	10
88	2	1.28535	2.44499	2	10	10
88	3	1.28535	2.33645	2	10	10
88	1	1.16054	2.5641	1	6	10
88	2	1.09091	2.28137	1	6	10
88	3	1.12994	2.32558	1	6	10
88	1	1.23967	2.8169	2	6	10
88	2	1.3986	2.72727	2	6	10
88	3	1.2848	2.7027	2	6	10
89	1	1.14679	2.01207	1	10	10
89	2	1.17233	2.11864	1	10	10
89	3	1.26904	2.22222	1	10	10
89	1	1.33869	2.22222	2	10	10
89	2	1.45349	2.22222	2	10	10
89	3	1.33869	2.28833	2	10	10
89	1	1.20482	2.35294	1	6	10
89	2	1.19284	2.23881	1	6	10
89	3	1.32743	2.24719	1	6	10
89	1	1.3986	2.48963	2	6	10
89	2	1.55039	2.44898	2	6	10
89	3	1.36986	2.64317	2	6	10
90	1	1.15473	2.48139	1	10	10
90	2	1.25471	2.40964	1	10	10
90	3	1.30039	2.44499	1	10	10
90	1	1.45349	2.5	2	10	10
90	2	1.47493	2.39234	2	10	10
90	3	1.6835	2.48139	2	10	10
90	1	1.23203	2.6087	1	6	10
90	2	1.2474	2.8436	1	6	10
90	3	1.32159	2.89855	1	6	10
90	1	1.48148	2.5	2	6	10
90	2	1.53061	2.6087	2	6	10
90	3	1.75953	2.75229	2	6	10
91	1	1.30719	1.84502	1	10	12
91	2	1.32802	1.90114	1	10	12
91	3	1.36612	1.96464	1	10	12
91	1	NA	NA	2	10	12
91	2	NA	NA	2	10	12
91	3	NA	NA	2	10	12
91	1	1.46699	2.29885	1	6	12
91	2	1.7094	2.38095	1	6	12
91	3	1.6	2.57511	1	6	12
91	1	NA	NA	2	6	12
91	2	NA	NA	2	6	12
91	3	NA	NA	2	6	12
92	1	1.58228	2.39234	1	10	12
92	2	1.61551	2.2779	1	10	12
92	3	1.46413	2.06186	1	10	12
92	1	1.61551	2.17865	2	10	12
92	2	1.78891	1.96464	2	10	12
92	3	1.57978	2.0284	2	10	12
92	1	1.67598	3.2967	1	6	12
92	2	1.67131	2.54237	1	6	12
92	3	1.81269	2.29008	1	6	12
92	1	1.78042	2.28137	2	6	12
92	2	1.85759	2.30769	2	6	12
92	3	1.85185	2.15827	2	6	12
93	1	1.50376	2.40385	1	10	12
93	2	1.46413	2.30947	1	10	12
93	3	1.60772	2.31481	1	10	12
93	1	1.54083	2.42131	2	10	12
93	2	1.56495	2.33645	2	10	12
93	3	1.54799	2.46914	2	10	12
93	1	1.71429	2.7027	1	6	12
93	2	1.61725	2.5974	1	6	12
93	3	1.5873	2.92683	1	6	12
93	1	1.53846	2.46914	2	6	12
93	2	1.62162	3.125	2	6	12
93	3	1.63934	3.01508	2	6	12
94	1	1.44718	1.76991	1	10	12
94	2	1.49254	1.91205	1	10	12
94	3	1.4245	1.8797	1	10	12
94	1	1.321	1.76678	2	10	12
94	2	1.44928	1.75439	2	10	12
94	3	1.35135	1.85185	2	10	12
94	1	1.46341	1.91693	1	6	12
94	2	1.46341	1.82927	1	6	12
94	3	1.48148	2	1	6	12
94	1	1.40515	1.59574	2	6	12
94	2	1.51515	2	2	6	12
94	3	1.52284	1.88088	2	6	12
95	1	1.28041	2.26244	1	10	12
95	2	1.25628	2.17865	1	10	12
95	3	1.23457	2.38663	1	10	12
95	1	1.22699	2.2779	2	10	12
95	2	1.13636	2.20751	2	10	12
95	3	1.24533	2.28311	2	10	12
95	1	1.68539	2.35294	1	6	12
95	2	1.32159	2.39044	1	6	12
95	3	1.373	2.72727	1	6	12
95	1	1.2959	2.3622	2	6	12
95	2	1.25	2.44898	2	6	12
95	3	1.30719	2.47934	2	6	12
96	1	1.06496	1.73611	1	10	12
96	2	1.07296	1.78253	1	10	12
96	3	1.15875	1.87617	1	10	12
96	1	NA	NA	2	10	12
96	2	NA	NA	2	10	12
96	3	NA	NA	2	10	12
96	1	1.1811	1.90476	1	6	12
96	2	1.11111	1.88679	1	6	12
96	3	1.26582	2.17391	1	6	12
96	1	NA	NA	2	6	12
96	2	NA	NA	2	6	12
96	3	NA	NA	2	6	12
97	1	1.64204	2.30947	1	10	12
97	2	1.59236	2.52525	1	10	12
97	3	1.62338	2.23714	1	10	12
97	1	NA	NA	2	10	12
97	2	NA	NA	2	10	12
97	3	NA	NA	2	10	12
97	1	1.8018	2.62009	1	6	12
97	2	2	2.65487	1	6	12
97	3	2.06897	2.5641	1	6	12
97	1	NA	NA	2	6	12
97	2	NA	NA	2	6	12
97	3	NA	NA	2	6	12
98	1	1.443	2.17865	1	10	12
98	2	1.40449	2.22222	1	10	12
98	3	1.3369	2.079	1	10	12
98	1	1.23609	2.19298	2	10	12
98	2	1.3369	2.20751	2	10	12
98	3	1.31752	2.1322	2	10	12
98	1	1.52284	2.14286	1	6	12
98	2	1.41509	2.32558	1	6	12
98	3	1.36674	2.16606	1	6	12
98	1	1.34228	2.22222	2	6	12
98	2	1.28755	2.45902	2	6	12
98	3	1.36364	2.26415	2	6	12
99	1	1.51515	1.85874	1	10	12
99	2	1.58983	1.95312	1	10	12
99	3	1.55521	1.94932	1	10	12
99	1	NA	NA	2	10	12
99	2	NA	NA	2	10	12
99	3	NA	NA	2	10	12
99	1	1.63043	2.0202	1	6	12
99	2	1.62602	2.1978	1	6	12
99	3	1.62162	2.27273	1	6	12
99	1	NA	NA	2	6	12
99	2	NA	NA	2	6	12
99	3	NA	NA	2	6	12
100	1	1.42248	2.18341	1	10	12
100	2	1.3986	2.05761	1	10	12
100	3	1.34771	2.10526	1	10	12
100	1	1.30378	1.9305	2	10	12
100	2	1.15607	1.99601	2	10	12
100	3	1.11235	2.11864	2	10	12
100	1	1.55039	2.25564	1	6	12
100	2	1.48148	2.14286	1	6	12
100	3	1.50754	2.20588	1	6	12
100	1	1.28205	2.0202	2	6	12
100	2	1.24481	2.21402	2	6	12
100	3	1.1257	2.33463	2	6	12
101	1	1.30548	2.10526	1	10	12
101	2	1.26904	2.15517	1	10	12
101	3	1.33869	2.17391	1	10	12
101	1	1.42857	2.33645	2	10	12
101	2	1.42857	2.23714	2	10	12
101	3	1.46628	2.079	2	10	12
101	1	1.28205	2.24719	1	6	12
101	2	1.2959	2.43902	1	6	12
101	3	1.38889	2.25564	1	6	12
101	1	1.47783	2.5974	2	6	12
101	2	1.46341	2.37154	2	6	12
101	3	1.52672	2.06897	2	6	12
102	1	1.17233	1.74825	1	10	12
102	2	1.24533	1.90476	1	10	12
102	3	1.29032	2.13675	1	10	12
102	1	1.37363	2.28833	2	10	12
102	2	1.51057	2.46305	2	10	12
102	3	1.52439	2.42718	2	10	12
102	1	1.1811	1.85185	1	6	12
102	2	1.27119	2.1978	1	6	12
102	3	1.36986	2.3622	1	6	12
102	1	1.3544	2.51046	2	6	12
102	2	1.49626	2.72727	2	6	12
102	3	1.48148	2.5974	2	6	12
103	1	1.18624	2.20751	1	10	12
103	2	1.08108	2.51889	1	10	12
103	3	1.11732	2.31481	1	10	12
103	1	1.23916	2.10526	2	10	12
103	2	1.27389	2.09205	2	10	12
103	3	1.29032	2.15983	2	10	12
103	1	1.26316	2.51046	1	6	12
103	2	1.18812	2.66667	1	6	12
103	3	1.12782	2.55319	1	6	12
103	1	1.26316	2.32558	2	6	12
103	2	1.2685	2.17391	2	6	12
103	3	1.26316	2.16606	2	6	12
104	1	1.10375	1.98807	1	10	12
104	2	1.15875	2.10526	1	10	12
104	3	1.1236	2.09205	1	10	12
104	1	1.10375	2.13675	2	10	12
104	2	1.1976	2.13675	2	10	12
104	3	1.21951	2.14133	2	10	12
104	1	1.10092	2.06897	1	6	12
104	2	1.21212	2.13523	1	6	12
104	3	1.12994	2.18182	1	6	12
104	1	1.12994	2.37154	2	6	12
104	2	1.2959	2.17391	2	6	12
104	3	1.2766	2.37154	2	6	12
105	1	1.287	2.15054	1	10	12
105	2	1.36612	2.17865	1	10	12
105	3	1.33156	2.18341	1	10	12
105	1	1.51057	2.31481	2	10	12
105	2	1.49925	2.26757	2	10	12
105	3	1.51745	2.44499	2	10	12
105	1	1.57895	2.6087	1	6	12
105	2	1.53453	2.45902	1	6	12
105	3	1.59151	2.7027	1	6	12
105	1	1.62162	2.5641	2	6	12
105	2	1.6129	2.55319	2	6	12
105	3	1.65746	2.64317	2	6	12
106	1	1.8315	1.95312	1	10	12
106	2	1.43062	1.8315	1	10	12
106	3	1.44928	2.22717	1	10	12
106	1	1.39665	1.91205	2	10	12
106	2	1.38889	1.87266	2	10	12
106	3	1.43678	2.0284	2	10	12
106	1	2.11268	2.04082	1	6	12
106	2	1.3986	1.79104	1	6	12
106	3	1.49254	2.23048	1	6	12
106	1	1.45631	1.89274	2	6	12
106	2	1.48515	2.04082	2	6	12
106	3	1.50754	2.16606	2	6	12
107	1	1.73611	2.331	1	10	12
107	2	1.97628	2.27273	1	10	12
107	3	1.69779	1.9802	1	10	12
107	1	NA	NA	2	10	12
107	2	NA	NA	2	10	12
107	3	NA	NA	2	10	12
107	1	1.81818	2.8169	1	6	12
107	2	2.15827	2.23048	1	6	12
107	3	1.79641	2.23048	1	6	12
107	1	NA	NA	2	6	12
107	2	NA	NA	2	6	12
107	3	NA	NA	2	6	12
108	1	1.6129	2.42718	1	10	12
108	2	1.67785	2.25734	1	10	12
108	3	1.68067	2.61097	1	10	12
108	1	1.58983	2.48139	2	10	12
108	2	1.62602	2.53165	2	10	12
108	3	1.7094	2.46914	2	10	12
108	1	1.60428	2.51046	1	6	12
108	2	1.64384	2.32558	1	6	12
108	3	1.86335	2.6087	1	6	12
108	1	1.71429	2.63158	2	6	12
108	2	1.72414	2.4	2	6	12
108	3	1.79641	2.64317	2	6	12
109	1	1.40252	2.22222	1	10	12
109	2	1.40449	2.10526	1	10	12
109	3	1.54083	2.29358	1	10	12
109	1	1.5873	2.55102	2	10	12
109	2	1.56495	2.38663	2	10	12
109	3	1.60772	2.14592	2	10	12
109	1	1.46341	2.46914	1	6	12
109	2	1.48515	2.22222	1	6	12
109	3	1.51899	2.37154	1	6	12
109	1	1.56658	2.85714	2	6	12
109	2	1.66205	2.42915	2	6	12
109	3	1.67131	2.51046	2	6	12
110	1	1.28041	1.75747	1	10	12
110	2	1.27877	1.91571	1	10	12
110	3	1.34771	1.91939	1	10	12
110	1	1.69779	2.06186	2	10	12
110	2	1.73913	2.19298	2	10	12
110	3	1.73611	2.22222	2	10	12
110	1	1.34529	1.91693	1	6	12
110	2	1.54639	2.01342	1	6	12
110	3	1.40187	2.29008	1	6	12
110	1	1.81269	2.16606	2	6	12
110	2	1.81818	2.34375	2	6	12
110	3	1.97368	2.38095	2	6	12
111	1	1.12867	1.95312	1	10	12
111	2	1.07527	2.20264	1	10	12
111	3	1.12994	2.10526	1	10	12
111	1	1.19048	1.82149	2	10	12
111	2	1.18064	1.82149	2	10	12
111	3	1.13379	2.1978	2	10	12
111	1	1.17647	2.29008	1	6	12
111	2	1.09489	2.28137	1	6	12
111	3	1.16959	2.38095	1	6	12
111	1	1.2024	2.25564	2	6	12
111	2	1.22449	1.89274	2	6	12
111	3	1.22449	2.34375	2	6	12
112	1	1.28041	2.15983	1	10	12
112	2	1.32979	2.26244	1	10	12
112	3	1.37741	2.25225	1	10	12
112	1	1.42248	2.29885	2	10	12
112	2	1.38313	2.20751	2	10	12
112	3	1.55521	2.05761	2	10	12
112	1	1.39211	2.6087	1	6	12
112	2	1.51515	3.01508	1	6	12
112	3	1.51899	2.48963	1	6	12
112	1	1.38568	2.67857	2	6	12
112	2	1.29032	2.26415	2	6	12
112	3	1.53061	2.32558	2	6	12
113	1	1.36986	1.87617	1	10	12
113	2	1.4881	2.21239	1	10	12
113	3	1.42857	2.34742	1	10	12
113	1	NA	NA	2	10	12
113	2	NA	NA	2	10	12
113	3	NA	NA	2	10	12
113	1	1.65289	2.14286	1	6	12
113	2	1.7094	2.54237	1	6	12
113	3	1.48883	2.3622	1	6	12
113	1	NA	NA	2	6	12
113	2	NA	NA	2	6	12
113	3	NA	NA	2	6	12
114	1	1.09529	2.03252	1	10	12
114	2	1.14943	2.13675	1	10	12
114	3	1.17786	2.15054	1	10	12
114	1	NA	NA	2	10	12
114	2	NA	NA	2	10	12
114	3	NA	NA	2	10	12
114	1	1.2024	2.12014	1	6	12
114	2	1.20482	2.39044	1	6	12
114	3	1.2024	2.18978	1	6	12
114	1	NA	NA	2	6	12
114	2	NA	NA	2	6	12
114	3	NA	NA	2	6	12
115	1	1.19332	2.17391	1	10	12
115	2	1.24224	2.22717	1	10	12
115	3	1.23001	2.32019	1	10	12
115	1	NA	NA	2	10	12
115	2	NA	NA	2	10	12
115	3	NA	NA	2	10	12
115	1	1.23967	2.18182	1	6	12
115	2	1.30719	2.52101	1	6	12
115	3	1.1811	2.5	1	6	12
115	1	NA	NA	2	6	12
115	2	NA	NA	2	6	12
115	3	NA	NA	2	6	12
116	1	1.62602	2.42131	1	10	12
116	2	1.80832	2.5	1	10	12
116	3	1.66667	2.40385	1	10	12
116	1	1.5015	2.44499	2	10	12
116	2	1.63934	2.17865	2	10	12
116	3	1.80832	2.28833	2	10	12
116	1	1.66667	2.5641	1	6	12
116	2	1.82927	3.04569	1	6	12
116	3	1.78571	2.62009	1	6	12
116	1	1.50754	2.41935	2	6	12
116	2	1.66667	2.41935	2	6	12
116	3	1.79104	2.45902	2	6	12
117	1	1.19332	2.11864	1	10	12
117	2	1.18483	2.22222	1	10	12
117	3	1.18906	2.11864	1	10	12
117	1	1.27551	2.06186	2	10	12
117	2	1.31234	2.1645	2	10	12
117	3	1.29534	2.20751	2	10	12
117	1	1.23457	2.25564	1	6	12
117	2	1.16505	2.5	1	6	12
117	3	1.21212	2.30769	1	6	12
117	1	1.32159	2.1978	2	6	12
117	2	1.27932	2.29008	2	6	12
117	3	1.30435	2.25564	2	6	12
118	1	1.17647	1.81818	1	10	12
118	2	1.14286	1.85185	1	10	12
118	3	1.11111	1.80832	1	10	12
118	1	1.0929	1.85874	2	10	12
118	2	1.03199	1.88324	2	10	12
118	3	1.01937	2.06612	2	10	12
118	1	1.22699	1.875	1	6	12
118	2	1.25	1.82927	1	6	12
118	3	1.1215	1.80723	1	6	12
118	1	1.0989	2.05479	2	6	12
118	2	1.06572	2.17391	2	6	12
118	3	1.07143	2.0979	2	6	12
119	1	1.79856	2.49377	1	10	12
119	2	1.56986	2.31481	1	10	12
119	3	1.64204	2.30415	1	10	12
119	1	1.5748	2.5	2	10	12
119	2	1.5528	2.3753	2	10	12
119	3	1.50376	2.40964	2	10	12
119	1	1.57895	2.6087	1	6	12
119	2	1.5873	2.85714	1	6	12
119	3	1.53846	2.80374	1	6	12
119	1	1.60858	2.39044	2	6	12
119	2	1.57895	2.58621	2	6	12
119	3	1.59151	2.46914	2	6	12
120	1	1.62075	2.5	1	10	12
120	2	1.6	2.42718	1	10	12
120	3	1.61031	2.457	1	10	12
120	1	1.4881	2.40385	2	10	12
120	2	1.52905	2.42718	2	10	12
120	3	1.5083	2.43309	2	10	12
120	1	1.6129	2.69058	1	6	12
120	2	1.68539	2.5974	1	6	12
120	3	1.62162	2.71493	1	6	12
120	1	1.57895	2.46914	2	6	12
120	2	1.63934	2.54237	2	6	12
120	3	1.67131	2.66667	2	6	12
